# Supplementary material for: Bacterial Pulmonary Co-Infections on ICU Admission: Comparison in Patients with SARS-CoV-2 and Influenza Acute Respiratory Failure: A Multicentre Cohort Study
Source: Biomedicines. 2022 Oct 20;10(10):2646. doi: 10.3390/biomedicines10102646 (PMC9599916; doi:10.3390/biomedicines10102646)
Supplement: Supplementary file 1 [file biomedicines-10-02646-s001.zip]

Archive with 1 entries (1 files):
- biomedicines-1967134-supplementary.pdf
